# Supplementary material for: Fungi found in Mediterranean and North Sea sponges: how specific are they?
Source: PeerJ. 2017 Sep 6;5:e3722. doi: 10.7717/peerj.3722 (PMC5591636; doi:10.7717/peerj.3722)
Supplement: Table S3 [file peerj-05-3722-s003.xlsx]

## Sheet: BLAST
Supplementary Table 3: BLASTn of OTUs 514, 392 and 404 representative sequence against the NCBI nr/nt database
Blast performed 26-8-2016
OTU		Max score	Total score	Query cover	E value	Ident	Accession
OTU514 (Fungi)	TAACCTGCTAAATAGCCCCATCGACTATGGTTGGTGGCTGGCTTCTTAGAGGGACTATTGGCTTCCAGCCAATGGAAGTTTGAGGCAATAACAGGTCTGTGATGCCCTTAGATGTTCTGGGCCGCACGCGCGCTACACTGACGGAGCCAACGAGTACTTTCCTTGTCCGGAAGGACTGGGTAATCTTGTGAAACTTCGTCGTGCTGGGGATAGAGCATTGCAATTATTGCTCTTCAACGAGGAATTCCTAGTAAGCGTGAGTCATCAGCTCGCGTTGATTACGTCCCTGCCCTTTGTACACACCGCCCGTCGCT
	Uncultured Malassezia isolate LT85_J8 18S ribosomal RNA gene, partial sequence	580	580	1	5e-162	1	KC487833.1
	Uncultured fungus clone nco32c02c1 18S ribosomal RNA gene, partial sequence	580	580	1	5e-162	1	KC675175.1
	Uncultured fungus clone nco32c01c1 18S ribosomal RNA gene, partial sequence	580	580	1	5e-162	1	KC675174.1
	Uncultured fungus clone nco32b12 18S ribosomal RNA gene, partial sequence	580	580	1	5e-162	1	KC675173.1
	Uncultured fungus clone nco32b11c1 18S ribosomal RNA gene, partial sequence	580	580	1	5e-162	1	KC675172.1
	Uncultured fungus clone nco32b10c1 18S ribosomal RNA gene, partial sequence	580	580	1	5e-162	1	KC675171.1
	Uncultured fungus clone nco32b09c1 18S ribosomal RNA gene, partial sequence	580	580	1	5e-162	1	KC675170.1
	Uncultured fungus clone nco32b08c1 18S ribosomal RNA gene, partial sequence	580	580	1	5e-162	1	KC675169.1
	Uncultured fungus clone nco32b07c1 18S ribosomal RNA gene, partial sequence	580	580	1	5e-162	1	KC675168.1
Blast performed 11-1-2017
OTU392	TAACCTACTAAATAGCGCGACTAGCTTTTGCTGGTGCTGACGCTTCTTAGAGGGACTATCGATTTCAAGTCGATGGAAGTTTGAGGCAATAACAGGTCTGTGATGCCCTTAGACGTTCTGGGCCGCACGCGCGCTACACTGACGGAGCCAGCGAGTCTAGCCTTGGCCGAGAGGTCATGGGTAATCTTGTGAAACTCCGTCGTGCTGGGGATAGAGCATTGCAATTATTGCTCTTCAACGAGGAATTCCTAGTAAGCGCAAGTCATCAGCTTGCGTTGATTACGTCCCTGCCCTTTGTACACACCGCCCGTCGCT
	Cyberlindnera jadinii strain NRRL Y-1542 18S ribosomal RNA gene, partial sequence	582	582	1	1e-162	1	EF550447.1
	Pichia sp. LHY1 18S ribosomal RNA gene, partial sequence	577	577	1	6e-161	0.99	EF119340.1
	Unidentified eukaryote clone vadinEA02 16S ribosomal RNA gene, partial sequence	571	571	0.99	3e-159	0.99	U81785.1
	Pichia jadinii gene for 18S rRNA, partial sequence	571	571	1	3e-159	0.99	AB054569.1
	Candida sp. CW3.2 18S ribosomal RNA gene, partial sequence	555	555	1	3e-154	0.98	GQ506979.1
	Candida vartiovaarae strain NRRL Y-6701 18S ribosomal RNA gene, partial sequence	555	555	1	3e-154	0.98	EF550453.1
	Candida vartiovaarae gene for 18S rRNA, partial sequence	555	555	1	3e-154	0.98	AB054564.1
	Candida utilis 18S ribosomal RNA gene, complete sequence	553	553	0.95	1e-153	0.99	AF239662.1
	Candida sp. NRRL Y-27267 18S ribosomal RNA gene, partial sequence	551	551	1	4e-153	0.98	EF550452.1
	Uncultured Williopsis clone CEgs947 18S ribosomal RNA gene, partial sequence	549	549	1	1e-152	0.98	JX159434.1
OTU404	TGACCTGCTAAATAGCCCAACTCACTTTTGTGGGTTGCTGGCTTCTTAGAGGGACTTTTGGCTCAAGCCAATGGAAGTACGAGGCAAAAACAGGTCTGTGATGCCCTTAGATGTTCTGGGCCGCACGCGCGCTACACTGACAGAGCCAGCGAGTACACCACCTTGGCCGAAAGGTCTGGGTAATCTTGTTAAACTCTGTCGTGCTGGGGATAGAGCATTGCAATTATTGCTCTTCAACGAGGAATGCCTAGTAAGCGCAAGTCATCAGCTTGCGTTGATTACGTCCCTGCCCTTTGTACACACCGCCCGTCGCT
	Uncultured fungus clone YB_OTU09 18S ribosomal RNA gene, partial sequence	575	575	1	2e-160	0.99	KT285723.1
	Chaetothyriales sp. TRN4 isolate TRN 4 small subunit ribosomal RNA gene, partial sequence	575	575	1	2e-160	0.99	FJ358320.1
	Chaetothyriales sp. TRN1 isolate TRN 1 small subunit ribosomal RNA gene, partial sequence	575	575	1	2e-160	0.99	FJ358319.1
	Knufia petricola isolate CBS 101157 small subunit ribosomal RNA gene, partial sequence	575	575	1	2e-160	0.99	FJ358318.1
	Knufia petricola strain CBS 726.95 18S ribosomal RNA gene, partial sequence	564	564	1	5e-157	0.99	KC978739.1
	Knufia petricola strain CBS 725.95 18S ribosomal RNA gene, partial sequence	564	564	1	5e-157	0.99	KC978738.1
	Knufia endospora strain UAMH 10396 18S ribosomal RNA gene, partial sequence	564	564	1	5e-157	0.99	JN040509.1
	Knufia perforans strain CBS 885.95 18S ribosomal RNA gene, partial sequence; internal transcribed spacer 1, 5.8S ribosomal RNA gene, and internal transcribed spacer 2, complete sequence; and 28S ribosomal RNA gene, partial sequence	564	564	1	5e-157	0.99	JN040506.1
	Knufia cryptophialidica strain DAOM 216555 18S ribosomal RNA gene, partial sequence; internal transcribed spacer 1, 5.8S ribosomal RNA gene, and internal transcribed spacer 2, complete sequence; and 28S ribosomal RNA gene, partial sequence	564	564	1	5e-157	0.99	JN040501.1
