# Supplementary material for: Fungi found in Mediterranean and North Sea sponges: how specific are they?
Source: PeerJ. 2017 Sep 6;5:e3722. doi: 10.7717/peerj.3722 (PMC5591636; doi:10.7717/peerj.3722)
Supplement: Table S4 [file peerj-05-3722-s005.xlsx]

## Sheet: our sponge fungi OTU seqs_organ
OTU number	Reference sequence	isolation_source	Collection_date	Country	NCBI Accession number	Sequence
27	SWNS_105893	seawater	2008-12-03	Netherlands	MF094397	CTACCTGTCATACTACGACTGTTGATGTGAATCGGCAGGCGTTCTATGAGGGACTGACTGGGGTTACCAGTAGGAAGTTTGAGGCAATAACAGGTCTGTGATGCCCTTAGATGTTCTGGGCTGCACGCGCGCTACACTGATGGAGGCAGCGAGTCTTACCTGTACCGGAAGGTATGGGAAATCTTGTGAAACTCCATCGTGCTGGGGATAGACCATTGCAATTATTGGTCTTCAACGAGGAATTCCTAGTAAGCGCAAGTCATCAGCTTGCGTTGATTACGTCCCTGCCCTTTGTACACACCGCCCGTCGCT
206	HxeII_350	Haliclona xena	2008-12-03	Netherlands	MF094398	CTACCTGTCATACTAGAGTGAGCGATGAGGATCGTTTGCTGTTTTATGAGGGACTGACTGGGGTTACCAGTAGGAAGTTTGAGGCAATAACAGGTCTGTGATGCCCTTAGATGTTCTGGGCTGCACGCGCGCTACACTGATGGAGGCAGCGAGTGTTGCCTGTGCCGGAAGGCATGGGAAATCTTGTGAAACTCCATCGTGCTGGGGATAGACCATTGCAATTATTGGTCTTCAACGAGGAATTCCTAGTAAGCGCAAGTCATCAGCTTGCGTTGATTACGTCCCTGCCCTTTGTACACACCGCCCGTCGCT
67	SWNS_15690	seawater	2008-12-03	Netherlands	MF094399	TAACCTGCTAAATAGACGTGCGAATTTTCGGGTTCGTCGCGTCTTCTTAGAGGGACTAACCAGGCTTACTGGTTGGAAGTTTGAGGCAATAACAGGTCTGTGATGCCCTTAGATGTTCTGGGCCGCACGCGCGCTACACTGACAAAGGCAACGAGTTTATCACCTTCGCCGGAAGGCGCGGGTAATCTTCGAAACTTTGTCGTGCTGGGGATAGACCATTGCAATTTTTGGTCTTCAACGAGGAATTCCTAGTAAGCGCATGTCATCAGCATGCGTTGATTACGTCCCTGCCCTTTGTACACACCGCCCGTCGCT
12	Sm3_115520	Suberites massa	2008-12-03	Netherlands	MF094400	CTGCCGGTAGCACGGGAGCGTGTGCGAGCACGCACTGCGGTCTACTGGGACTCGCCGTGTATAATGGCGGGAAGTTGGAGGCAATAACAGGTCTGTGATGCCCTTAGATGTTCTGGGCTGCACGCGCGCTACACTGACGGAGGCAGCGAGAGGTGCTTGGCCGGAAGGTCTGGCGAATCTTGGGAAGCTCTGTCGTGCTGGGGATGGACCATTGCAATTATTGGTCCTCAACGAGGAATTCCTAGTAAGCGCGAGTCATTAGCTTGCGCTGATTACGTCCCTGCCCTTTGTACACACCGCCCGTCGCT
344	PF1_1303	Petrosia ficiformis	2012-01-15	Spain	MF094401	CGGCCCTTAAATAGCCCGGTCCGCATTTGCGGGCCGCTGGCTTCTTAGGGGGACTATCGGCTCAAGCCGATGGAAGTGCGCGGCAATAACAGGTCTGTGATGCCCTTAGATGTTCTGGGCCGCACGCGCGCTACACTGACAGGGCCAGCGAGTACATCACCTTAACCGAGAGGTTTGGGTAATCTTGTTAAACCCTGTCGTGCTGGGGATAGAGCATTGCAATTATTGCTCTTCAACGAGGAATGCCTAGTAGGCACGAGTCATCAGCTCGTGCCGATTACGTCCCTGCCCTTTGTACACACCGCCCGTCGCT
404	PF1_6509	Petrosia ficiformis	2012-01-15	Spain	MF094402	TGACCTGCTAAATAGCCCAACTCACTTTTGTGGGTTGCTGGCTTCTTAGAGGGACTTTTGGCTCAAGCCAATGGAAGTACGAGGCAAAAACAGGTCTGTGATGCCCTTAGATGTTCTGGGCCGCACGCGCGCTACACTGACAGAGCCAGCGAGTACACCACCTTGGCCGAAAGGTCTGGGTAATCTTGTTAAACTCTGTCGTGCTGGGGATAGAGCATTGCAATTATTGCTCTTCAACGAGGAATGCCTAGTAAGCGCAAGTCATCAGCTTGCGTTGATTACGTCCCTGCCCTTTGTACACACCGCCCGTCGCT
350	SWNS_1800	seawater	2008-12-03	Netherlands	MF094403	TAACCTACTAAATAGCCAGGCTAGCTTTGGCTGGTCGCCGGCTTCTTAGAGGGACTTTCGGCTCAAGCCGAAGGAAGTTTGAGGCAATAACAGGTCTGTGATGCCCTTAGATGTTCTGGGCCGCACGCGCGCTACACTGACAGAGCCAACGAGTTCTTCACCTTGGCCGAAAGGTCTGGGTAATCTTGTTAAACTCTGTCGTGCTGGGGATAGAGCATTGCAATTATTGCTCTTCAACGAGGAATGCCTAGTAAGCGCGTGTCATCAGCATGCGTTGATTACGTCCCTGCCCTTTGTACACACCGCCCGTCGCT
77	PF1_76735	Petrosia ficiformis	2012-01-15	Spain	MF094404	TAACCTGCTAAATAGCCAGGCTGGCTCCGGCCGGTCGCCGGCTTCTTAGAGGGACTATCGGTTCTAAGCCGATGGAAGTTTGAGGCAATAACAGGTCTGTGATGCCCTTAGATGTTCTGGGCCGCACGCGCGCTACACTGACAGAGCCAACGAGTTCACTTCCTTGGCCGAAAGGTCTGGGTAATCTTGTTAAACTCTGTCGTGCTGGGGATAGAGCATTGCAATTATTGCTCTTCAACGAGGAATGCCTAGTAAGCGCGTGTCATCAGCACGCGTTGATTACGTCCCTGCCCTTTGTACACACCGCCCGTCGCT
509	PF1_10344	Petrosia ficiformis	2012-01-15	Spain	MF094405	TAACCTGCTAAATAGCCAGGCCAGCTTTGGCTGGTCGCCGGCTTCTTAGAGGGACTATCGGCTCAAGCCGATGGAAGTTTGAGGCAATAACAGGTCTGTGATGCCCTTAGATGTTCTGGGCCGCACGCGCGCTACACTGACAGAGCCAACGAGTACATCACCTTGGCCGGAAGGCCCGGGTAATCTTGTTAAACTCTGTCGTGCTGGGGATAGAGCATTGCAATTATTGCTCTTCAACGAGGAATGCCTAGTAAGCGCGTGTCATCAGCACGCGTTGATTACGTCCCTGCCCTTTGTACACACCGCCCGTCGCT
458	SWNS_267333	seawater	2008-12-03	Netherlands	MF094406	TAACCTGCTAAATAGCCAGGCCCGCTTCGGCGGGTCGCCGGCTTCTTAGAGGGACTATCGGCTCAAGCCGATGGAGGTTTGAGGCAATAACAGGTCTGTGATGCCCTTAGATGTTCTGGGCCGCACGCGCGCTACACTGACAGAGCCAACGAGTTCATCACCTTGGCCGGAAGGTCTGGGTAATCTTGTTAAACTCTGTCGTGCTGGGGATAGAGCATTGCAATTATTGCTCTTCGACGAGGAATGCCTAGTAAGCGCATGTCATCAGCATGCGTTGATTACGTCCCTGCCCTTTGTACCACACCCGCCCGTCGCT
265	PF1_215	Petrosia ficiformis	2012-01-15	Spain	MF094407	TAACCTGCTAAATAGCCAGGCCCGCTTTGGCGGGTCGCCGGCTTCTTAGAGGGACTATCGGCTCAAGCCGATGGAAGTTTGAGGCAATAACAGGTCTGTGATGCCCTTAGATGTTCTGGGCCGCACGCGCGCTACACTGACAGAGCCAACGAGTTCATTTCCTTAGCCGAAAGGTTTGGGTAATCTTGTTAAACTCTGTCGTGCTGGGGATAGAGCATTGCAATTATTGCTCTTCAACGAGGAATGCCTAGTAAGCGCATGTCATCAGCATGCGTTGATTACGTCCCTGCCCTTTGTACACACCGCCCGTCGCT
424	SWNS_11582	seawater	2008-12-03	Netherlands	MF094408	TAACCTGCTAAATAGCCCGGTCAGCTTTGGCTGGCCGCCGGCTTCTTAGAGGGACTATCGGCTCAAGCCGATGGAAGTTTGAGGCAAAAACAGGTCTGTGATGCCCTTAGATGTCCTGGGCCGCACGCGCGTTACACTGACAGAGACAACGAGTTCATCACCTTGGCCGAAAGGTCCGGGTAATCTTGTTAAACCCTGTCGTGCTGGGGATAGAGCATTGCAATTATTGCTCTTCAACGAGGAATGCCTAGTAAGCGCAAGTCATCAGCTTGCGTTGATTACGTCCCTGCCCTTTGTACACACCGCCCGTCGCT
546	Sm1_65373	Suberites massa	2008-12-03	Netherlands	MF094409	TAACCTGCTAACTAGTCCTGCCATTCCCGAATGGCAGCCGACTTCTTAGAGGGACAACTGGCTCCGAAGCCAGTGGAAGTTTGAGGCAATAACAGGTCTGTGATGCCCTTAGATGTTCTGGGCCGCACGCGCGCTACACTGACGGAGCCAGCGAGTACTTCCTTGGCCGAAAGGCCCGGGTAATCTTGTTAAACTCCGTCGTGCTGGGGATAGAGCATTGCAATTATTGCTCTTCAACGAGGAATCCCTAGTAAGCGCAAGTCATCAGCTTGCGTTGATTACGTCCCTGCCCTTTGTACACACCGCCCGTCGCT
230	SWNS_156	seawater	2008-12-03	Netherlands	MF094410	TAACCTGCTAAATAGCCCGTATTGCTTTGGCAGTACGCCGGCTTCTTAGAGGGACTATCGGCTCAAGCCGATGGAAGTTTGAGGCAATAACAGGTCTGTGATGCCCTTAGATGTTCTGGGCCGCACGCGCGCTACACTGACGGAGCCAGCGAGTACTTCCTTGGCCGAAAGGCCCGGGTAATCTTGTTAAACTCCGTCGTGCTGGGGATAGAGCATTGCAATTATTGCTCTTCAACGAGGAATCCCTAGTAAGCGCAAGTCATCAGCTTGCGTTGATTACGTCCCTGCCCTTTGTACACACCGCCCGTCGCT
119	PF2_124114	Petrosia ficiformis	2012-01-15	Spain	MF094411	TAACCTGCTAAATAGCCCGCGTTGCTCTGGCAGCGCGCTGGCTTCTTAGAGGGACTATCGGCTCAAGCCGATGGAAGTTTGAGGCAATAACAGGTCTGTGATGCCCTTAGATGTTCTGGGCCGCACGCGCGTTACACTGACAGAGCCAGCGAGTTCTTCCTTGGCCGAAAGGCCTGGGTAATCTTGTGAAACTCTGTCGTGCTGGGGATAGAGCATTGCAATTATTGCTCTTCAACGAGGAATCCCTAGTAAGCGCAAGTCATCAACTTGCGTTGATTACGTCCCTGCCCTTTGTACACACCGCCCGTCGCT
328	HpeII_42881	Halichondria panicea	2008-12-03	Netherlands	MF094412	TAACCTGCTAAATAGCCAGGCTAGCTTTGGCTGGTCGCCGGCTTCTTAGAGGGACTATCGGCTCAAGCCGATGGAAGTTTGAGGCAATAACAGGTCTGTGATGCCCTTAGATGTTCTGGGCCGCACGCGCGCTACACTGATTGAGCCAACGAGTTTCTTCCTTGTCCAAAAGGTCTGGGTAATCTTGTTAAACTCAATCGTGCTGGGGATAGAGCATTGCAATTATTGCTCTTCAACGAGGAATTCCTAGTAAGCGCAAGTCATCAGCTTGCGCTGATTACGTCCCTGCCCTTTGTACACACCGCCCGTCGCT
242	PF1_47413	Petrosia ficiformis	2012-01-15	Spain	MF094413	TAACCTGCTAAATAGCCAGGCTAGCTTTGGCTGGTCGCCGGCTTCTTAGAGGGACTATCGGCTCAAGCCGATGGAAGTTTGAGGCAATAACAGGTCTGTGATGCCCTAAGATGTTCTGGGCCGCACGCGCGCTACACTGACAGAGCCAACGAGTTCTCACCTTGGCCGAAGGGTCTGGGTAATCTTGTTAAACTCTGTCGTGCTGGGGATAGAGCATTGCAATTATTGCTCTTCAACGAGGAATTCCTAGTAAGCGCAAGTCATCAGCTTGCGCTGATTACGTCCCTGCCCTTTGTACACACCGCCCGTCGCT
182	PF3_18242	Petrosia ficiformis	2012-01-15	Spain	MF094414	TGGCCTCTAACTAGGGTGCGCAGCGGTAGCTACGCGACCTTCTTAGGGGGACTATTGATGTAAGTCGATGGAAGTTCGAGGCAATAACAGGTCTGTGATGCCCTTAGACGTTCTGGGCCGCACGCGCGCTACACTGACGGAGGCAGCGAGTTGACCTTTGCCGAGAGGCATGGGAAATCTTGAAACTCCGTCGTGCTGGGGATAGAGCATTGCAATTTTTGCTCTTCAACGAGGAATTCCTAGTAAGCGCAAGTCATCAGCTTGCGTTGATTACGTCCCTGCCCTTTGTACACACCGCCCGTCGCT
168	PF3_6248	Petrosia ficiformis	2012-01-15	Spain	MF094415	TAACCTCTAAATAGCGCCGCTAGCCTTGTGCTGGCGCGCGCTTCTTAGGGGGACTATTGACTTGAAGTCGATGGAAGTTTGAGGCAATAACAGGTCTGTGATGCCCTTAGACGTTCTGGGCCGCACGCGCGCTACACTGACGGAGCCAGCGAGTTGACCTTGGCCGAGAGGTCTGGGAAATCTTGGGAAACTCCGTCGTGCTGGGGATAGAGCATTGCAATTATTGCTCTTCAACGAGGAATTCCTAGTAAGCGCAAGTCATCAGCTTGCGTTGATTACGTCCCTGCCCTTTGTACACACCGCCCGTCGCT
360	PF1_3853	Petrosia ficiformis	2012-01-15	Spain	MF094416	TAACCTACTAAATAGTGCTGCTAGCATTTGCTGGTATAGTCACTTCTTAGAGGGACTATCGATTTCAAGTCGATGGAAGTTTGAGGCAATAACAGGTCTGTGATGCCCTTAGACGTTCTGGGCCGCACGCGCGCTACACTGACGGAGCCAGCGAGTATAAACCTTGGCCGAGAGGTCTGGGAAATCTTGTGAAACTCCGTCGTGCTGGGGATAGAGCATTGTAATTATTGCTCTTCAACGAGGAATTCCTAGTAAGCGCAAGTCATCAGCTTGCGTTGATTACGTCCCTGCCCTTTGTACACACCGCCCGTCGCT
392	PF1_101	Petrosia ficiformis	2012-01-15	Spain	MF094417	TAACCTACTAAATAGCGCGACTAGCTTTTGCTGGTGCTGACGCTTCTTAGAGGGACTATCGATTTCAAGTCGATGGAAGTTTGAGGCAATAACAGGTCTGTGATGCCCTTAGACGTTCTGGGCCGCACGCGCGCTACACTGACGGAGCCAGCGAGTCTAGCCTTGGCCGAGAGGTCATGGGTAATCTTGTGAAACTCCGTCGTGCTGGGGATAGAGCATTGCAATTATTGCTCTTCAACGAGGAATTCCTAGTAAGCGCAAGTCATCAGCTTGCGTTGATTACGTCCCTGCCCTTTGTACACACCGCCCGTCGCT
263	PF2_20919	Petrosia ficiformis	2012-01-15	Spain	MF094418	TAACCTTTAAATAGGGGGGTCTGCTTTTTAGCAGGCTGCTCCTTCTTAGAGGGACTATCGATTTCAAGTCGATGGAAGTTTGAGGCAATAACAGGTCTGTGATGCCCTTAGACGTTCTGGGCCGCACGCGCGCTACACTGACGGAGCCAGCGAGTTTTATTGTTCCTTTGCCGAGAGGTATGGGTAATCTTGTGAAACTCCGTCGTGCTGGGGATCGAATGTTGCAATTTTCATTCGTCAACGAGGAATTCCTAGTAAGCGCAAGTCATCAGCTTGCGTTGATTACGTCCCTGCCCTTTGTACACACCGCCCGTCGCT
545	HxeI_78554	Haliclona xena	2008-12-03	Netherlands	MF094419	TAACCTTTAAATAGGGGCGTCTGCTTTTTGCAGGCCGAACCTTCTTAGAGGGACTATCGATTTCAAGTCGATGGAAGTTTGAGGCAATAACAGGTCTGTGATGCCCTTAGACGTTCTGGGCCGCACGCGCGCTACACTGACGGAGCCAGCGAGTATTTATTGTCCTTGGCCGAGAGGTCTGGGTAATCTTGTGAAACTCCGTCGTGCTGGGGATAGAGCATTGCAATTATTGCTCTTCAACGAGGAATTCCTAGTAAGCGCAAGTCATCAGCTTGCGTTGATTACGTCCCTGCCCTTTGTACACACCGCCCGTCGCT
170	AA1_35799	Aplysina aerophoba	2012-01-15	Spain	MF094420	TAACCTGCTAAATAGGGCTGCGAGCATCTGCTCGTGGGCTCTTCTTAGAGGGACTATGGGTATCAAACCCATGGAAGTTTGAGGCAACAACAGGTCTGTGATGCCCTTAGACGTTCTGGGCCGCACGCGCGCTACACTGACGGAGCCAGCAAGTATATCCTTGGTCGAGAGGCCCGGGTAATCTCGTGAAACTCCGTCGTGCTGGGGATAGAGCATTGTAATTATTGATCTTCAACGAGGAATTCCTAGTAAGCGCAAGTCATCAGCTTGCGTTGATTACGTCCCTGCCCTTTGTACACACCGCCCGTCGCT
479	HpeII_310121	Halichondria panicea	2012-01-15	Spain	MF094421	TAACCTGCTAACTAGTCACACCATTCCCGAATGGTGGCCGACTTCTTAGAGGGACAACTGGCTCCGAAGCCAGTGGAAGTTTGAGGCAATAACAGGTCTGTGATGCCCTTAGATGTTCTGGGCCGCACGCGCGCTACACTGACGGAGCCAACGAGTACTTTCCTTGTCCGAAAGGACTGGGTAATCTTGTGAAACTTTGCCGTGCTGGGGATAGAGCATTGCAATTATTGCTCTTCAACGAGGAATTCCTAGTAAGCGTGAGTCATCAGCTCGCGTTGATTACGTCCCTGCCCTTTGTACACACCGCCCGTCGCT
28	AA2_112454	Aplysina aerophoba	2012-01-15	Spain	MF094422	TAACCTGCTAACTAGTTACGCCGTTTTCGAACGGTGGCCAACTTCTTAGAGGGACTATCGGGTCGAGACCGATGGAAGTTTGAGGCAATAACAGGTCTGTGATGCCCTTAGATGTTCTGGGCCGCACGCGCGCTACACTGACGGAGCCAACGAGTACTTTCCTTGTCCGGAAGGACTGGGTAATCTTGTGAAACTTCGTCGTGCTGGGGATAGAGCATTGCAATTATTGCTCTTCAACGAGGAATTCCTAGTAAGCGTGAGTCATCAGCTCGCGTTGATTACGTCCCTGCCCTTTGTACACACCGCCCGTCGCT
201	SWMS_1225	seawater	2012-01-15	Spain	MF094423	TAACCTGCTAAATAGCCCAGCCGACTTTGGTTAGCTGCTGGCTTCTTAGAGGGACTATTGGCGTTTAGCCATTGGAAGTTTGAGGCAATAACAGGTCTGTGATGCCCTTAGATGTTCTGGGCCGCACGCGCGCTACACTGACGGAGCCAACGAGTACTTTCCTTGTCCGAAAGGACTGGGTAATCTTGTGAAACTTTGTCGTGCTGGGGATAGAGCATTGCAATTATTGCTCTTCAACGAGGAATTCCTAGTAAGCGTGAGTCATCAGCTCGCGTTGATTACGTCCCTGCCCTTTGTACACACCGCCCGTCGCT
341	PF2_81178	Petrosia ficiformis	2012-01-15	Spain	MF094424	TAACCTGCTAAATAGTCCAGTCGACTATGGTTGGCTGCTGGCTTCTTAGAGGGACTATTGGCGTTTAGCCAATGGAAGTTTGAGGCAATAACAGGTCTGTGATGCCCTTAGATGTTCTGGGCCGCACGCGCGCTACACTGACGGAGCCAACGAGTCTTTTCCTTGTCCGGAAGGACTGGGTAATCTTGTGAAACTTCGTCGTGCTGGGGATAGAGCATTGCAATTATTGCTCTTCAACGAGGAATTCCTAGTAAGCGTGAGTCATCAGCTCGCGTTGATTACGTCCCTGCCCTTTGTACACACCGCCCGCCGCT
514	PF1_1333	Petrosia ficiformis	2012-01-15	Spain	MF094425	TAACCTGCTAAATAGCCCCATCGACTATGGTTGGTGGCTGGCTTCTTAGAGGGACTATTGGCTTCCAGCCAATGGAAGTTTGAGGCAATAACAGGTCTGTGATGCCCTTAGATGTTCTGGGCCGCACGCGCGCTACACTGACGGAGCCAACGAGTACTTTCCTTGTCCGGAAGGACTGGGTAATCTTGTGAAACTTCGTCGTGCTGGGGATAGAGCATTGCAATTATTGCTCTTCAACGAGGAATTCCTAGTAAGCGTGAGTCATCAGCTCGCGTTGATTACGTCCCTGCCCTTTGTACACACCGCCCGTCGCT
499	HpeIII_134995	Halichondria panicea	2008-12-03	Netherlands	MF094426	TGACCTGCTAAATAGACGGGCTGACATTTTTGTTGGCTTCATTGTCTTCTTAGAGGGACTATCAAACGTATAGTTGATGGAAGTTCGAGGCAATAACAGGTCTGTGATGCCCTTAGATGTTCTGGGCTGCACGCGCGCTACACTGACAGAGACAGCGAGTAAACAACCTTGTCTGGAAAGACCGGGTAAACTTGTGAAACTCTGTCGTGCTGGGGATAGAGCATTGTAATTTTTGCTCTTCAACGAGGAATTCCTAGTAAGCGCAAGTCATCAGCTTGCGTTGATTACGTCCCTGCCCTTTGTACACACCGCCCGTCGCT
552	SWNS_588	seawater	2008-12-03	Netherlands	MF094427	TAACCTGCTAAATAGCCCGGCCGACTTTGGTTAGCCGCTGGCTTCTTAGAGGGACTATTAGCGTTTAGCTAATGGAAGTTTGAGGCAATAACAGGTCTGTGATGCCCTTAGATGTTCTGGGCCGCACGCGCGCTACACTGACGGAGCCAGCGAGTTTATCACCTTGTCCGGAAGGACTGGGTAATCTTGTGAAACTTTGTCGTGCTGGGGATAGAGCATTGCAATTATTGCTCTTCAACGAGGAATTCCTAGTAAGCGTGAGTCATCAGCTCGCGTTGATTACGTCCCTGCCCTTTGTACACACCGCCTGTCGCT
196	HpeIII_8991	Halichondria panicea	2008-12-03	Netherlands	MF094428	TAACCTGCTAAATAGTCAGGCCGGCTTTTGCTGGTCGCGGGCTTCTTAGAGGGACTGTCAGCGTCTAGCTGACGGAAGTTTGAGGCAATAACAGGTCTGTGATGCCCTTAGATGTTCTGGGCCGCACGCGCGCTACACTGACAGAGCCAGCGAGTTCTCACCTTGTCCGAAAGGTACTGGGTAATCTTGTGAAACTCTGTCGTGCTGGGGATAGAGCATTGCAATTATTGCTCTTCAACGAGGAATACCTAGTAAGCGTAAGTCATCAGCTTGCGTTGATTACGTCCCTGCCCTTTGTACACACCGCCCGTCGCT
218	PF3_273614	Petrosia ficiformis	2012-01-15	Spain	MF094429	TAACCTGCTTAATAGCCAGGCCGGCTTTTGCTGGTCGCCGGCTTCTTAGAGGGACTGTCTGCGTCTAGCAGACGGAAGTTTGAGGCAATAACAGGTCTGTGATGCCCTTAGATGTTCTGGGCCGCACGCGCGCTACACTGACAGAGCCAGCGAGTTTATAACCTTGGCCGGAAGGTCTGGGTAATCTTGTGAAACTCTGTCGTGCTGGGGATAGAGCATTGCAATTATTGCTCTTCAACGAGGAATTCCTAGTAAGCGTGAGTCATCAGCTCGCGTTAATTACGTCCCTGCCCTTTGTACGCACCGCCCGTCGCT
406	PF1_34580	Petrosia ficiformis	2012-01-15	Spain	MF094430	TAACCTGCTTAATAGCCAGGCCGGCTTTTGCTGGTCGCAGGCTTCTTAGAGGGACTGTCAGTGTCTAACTGACGGAAGTTTGAGGCAATAACAGGTCTGTGATGCCCTTAGATGTTCTGGGCCGCACGCGCGCTACACTGACAGAGCCAGCGAGTTCTTTTCCTTGGCCGGAAGGTCTGGGTAATCTTGTGAAACTCTGTCGTGCTGGGGATAGAGCATTGCAATTATTGCTCTTCAACGAGGAATACCTAGTAAGCGTGAGTCATCAGCTCGCGTTGATTACGTCCCTGCCCTTTGTACACACCGCCCGTCGCT
232	PF3_15255	Petrosia ficiformis	2012-01-15	Spain	MF094431	TAACCTGCTAAATAGCCAGGCCGGCTTTTGCTGGTCGCCGGCTTCTTAGAGGGACTATCAGCATCTAGCTGATGGAAGTTTGAGGCAATAACAGGTCTGTGATGCCCTTAGATGTTCTGGGCCGCACGCGCGCTACACTGACAGAGCCAGCGAGTTTATCACCTTGGCCGGAAGGTCTGGGTAATCTTGTGAAACTCTGTCGTGCTGGGGATAGAGCATTGCAATTCTTGCTCTTCAACGAGGAATTCCTAGTAAGCGTGAGTCATCAGCTCGCGTTGATTACGTCCCTGCCCTTTGTACACACCGCCCGTCGCT
227	AA2_44057	Aplysina aerophoba	2012-01-15	Spain	MF094432	TAACCTGCTAACTAGTTACGCCGTTTTCGAACGGTGGCCAACTTCTTAGAGGGACTATCGGGTCGAAACCGATGGAAGTTTGAGGCAATAACAGGTCTGTGATGCCCTTAGATGTTCTGGGCCGCACGCGCGCTACACTGACAGAGCCAGCGAGTCTACCACCTTTGCCGGAAGGCATGGGTAATCTTGTGAAACTCTGTCGTGATGGGGATAGAACATTGCAATTATTGTTCTTCAACGAGGAATACCTAGTAATCGTGATTCATCAGATCGCGTTGATTACGTCCCTGCCCTTTGTACACACCGCCCGTCGCT
183	HpeIII_38	Halichondria panicea	2008-12-03	Netherlands	MF094433	TAACCTGCTAAATAGACCAGCCGGCTTTGGCTGGCTGCTGTCTTCTTAGAGGGACTATCAGCGTTTAGCTGATGGAAGTTTGAGGCAATAACAGGTCTGTGATGCCCTTAGATGTTCTGGGCCGCACGCGCGCTACACTGACAGAGCCAGCGAGTAATAACCTTTGCCGGAAGGCATGGGTAATCTTGTGAAACTCTGTCGTGATGGGGATAGAACATTGCAATTATTGTTCTTCAACGAGGAATACCTAGTAAGCGTGATTCATCAGATCGCGTTGATTACGTCCCTGCCCTTTGTACACACCGCCCGTCGCT
132	PF2_325634	Petrosia ficiformis	2012-01-15	Spain	MF094434	TAACCTGCTAAATAGTCAGGCTGGCTTTTGCTGGTCGCCGACTTCTTAGAGGGACTGTTAGCGTCTAGCTAACGGAAGTTTGAGGCAATAACAGGTCTGTGATGCCCTTAGATGTTCTGGGCCGCACGCGCGCTACACTGACAGGGCCAGCGAGTTTATCACCTTGGCCGAAAGGCCTGGGTAATCTTGTGAAACCTTGTCGTGCTGGGGATAGAGCATTGCAATTATTGCTCTTCAACGAGGAATACCTAGTAAGCGCAAGTCATCAGCTTGCGTTGATTACGTCCCTGCTCTTTGTACACACCGCCCGTCGCT
19	PF1_168723	Petrosia ficiformis	2012-01-15	Spain	MF094435	TATCCTGCTAAATAGCCCGGCCGACTTTGGTTGGTCGCTGGCTTCTTAGAGGGACTATCAGCGTTTAGCTGATGGAAGTTTGAGGCAATAACAGGTCTGTGATGCCCTTAGATGTTCTGGGCCGCACGCGCGCTACACTGACCGAACCAGCGAGTTTATCACCTTGGCCGGAAGGCCTGGGTAATCTTGTGAAACTCGGTCGTGATGGGGATAAAGCATTGCAATTATTGCTTTTCAACGAGGAATACCTAGTAAGCGTGAGTCATCAGCTCGCGTTGAATTCGTCCCTGCCCTTTGTACACACCGCCCGTCGCT
383	PF1_16371	Petrosia ficiformis	2012-01-15	Spain	MF094436	TAACCTGCTAAATAGACCGGTCGGCTTTTGCTGGCCGCTGTCTTCTTAGAGGGACTAACAGCGTTTAGCTGTTGGAAGTTTGAGGCAATAACAGGTCTGTGATGCCCTTAGATGTTCTGGGCCGCACGCGCGCTACACTGACTGAGCCAGCGAGTTTATAACCTTGGCCGAAAGGTCTGGGTAATCTTGTGAAACTCAGTCGTGCTGGGGATAGAGCATTGCAATTATTGCTCTTCAACGAGGAATGCCTAGTAAGCGCAAGTCATCAGCTTGCGTTGATTACGTCCCTGCCCTTTGTACACACCGCCCGTCGCT
332	SWNS_559	seawater	2008-12-03	Netherlands	MF094437	TAACCTGCTAAATAGACAGGCCGGCTTTGGCTGGTCGCTGTCTTCTTAGAGGGACTTTTGGCGTTTAGCCAAAGGAAGTTTGAGGCAATAACAGGTCTGTGATGCCCTTAGATGTTCTGGGCCGCACGCGCGCTACACTGACTGAGCCAGCGAGTTTATCACCTTGACTGAGAAGTCTGGGTAATCTTGTGAAACTCAGTCGTGCTGGGGATAGAGCATTGCAATTATTGCTCTTCAACGAGGAATACCTAGTAAGCGTGAGTCACCAGCTCGCGTTGATTACGTCCCTGCCCTTTGTACACACCGCCCGTCGCT
298	HpeIII_45276	Halichondria panicea	2008-12-03	Netherlands	MF094438	TAACCTGCTAAATAGTCAGGCCGGCTTCGGCTGGTCGTCGACTTCTTAGAGGGACTGTTGGCGTTTAGCCAACGGAAGTTTGAGGCAATAACAGGTCTGTGATGCCCTTAGATGTTCTGGGCCGCACGCGCGCTACACTGACTGAGCCAGCGAGTTTTCACCTTGGCCGAGAGGCCTGGGTAATCTTGTGAAACTCAGTCGTGCTGGGGATAGAGCATTGCAATTATTGCTCTTCAACGAGGAATACCTAGTAAGCGTGAGTCACCAGCTCGCGTTGATTACGTCCCTGCCCTTTGTACACACCGCCTGTCGCT
553	PF2_173831	Petrosia ficiformis	2012-01-15	Spain	MF094439	TAACCTGCTAAATAGTCAGGCCGGCTTTGGCTGGTCGTCGACTTCTTAGAGGGACTATTGGCGTTTAGCCAATGGAAGTTTGAGGCAATAACAGGTCTGTGATGCCCTTAGATGTTCTGGGCCGCACGCGCGCTACACTGACTAAGCCAGCGAGTTTATAACCTTAGCTGAGAAGCTTGGGTAATCTTGTGAAACTTAGTCGTGCTGGGGATAGAGCATTGCAATTATTGCTCTTCAACGAGGAATACCTAGTAAGCGTGAGTCACCAGCTCGCGTTGATTACGTCCCTGCCCTTTGTACACACCGCCCGTCGCT
1	SWNS_101858	seawater	2008-12-03	Netherlands	MF094440	TGACCTGCTAAATAGCCCGATTGACTTTTGTCGGTCGCTGGCTTCTTAGAGGGACTTTTGGCTCAAGCCAATGGAAGTACGAGGCAATAACAGGTCTGTGATGCCCTTAGATGTTCTGGGCCGCACGCGCGCTACACTGACTGAGCCAGCGAGTACATCACCTTGGCCGAAAGGTCTGGGTAATCCTGTTAAACTCAGTCGTGCTGGGGATAGAGCATTGCAATTATTGCTCTTCAACGAGGAATGCCTAGTAAGCGCAAGTCATCAGCTTGCGTTGATTACGTCCCTGCCCTTTGTACACACCGCCCGTCGCT
